# Supplementary material for: Aging and the perception of global structure
Source: PLoS One. 2020 May 29;15(5):e0233786. doi: 10.1371/journal.pone.0233786 (PMC7259570; doi:10.1371/journal.pone.0233786)
Supplement: S1 Dataset — (XLSX) [file pone.0233786.s001.xlsx]

## Sheet: YoungerOlderDprime
Entries in cells are d' values
visual acuities are plotted in the rightmost column
					Small Stimulus Patterns							Large Stimulus Patterns
	age group			40 dipoles			200 dipoles				40 dipoles			200 dipoles
	(1=younger)																logMAR
	(2=older)		no noise	1x noise	5x noise	no noise	1x noise	5x noise		no noise	1x noise	5x noise	no noise	1x noise	5x noise		acuity
Participant 1	1		3.241	2.169	0.639	3.908	2.985	0.132		3.601	3.286	0.379	3.908	2.678	0.716		-0.1
Participant 2	1		3.593	3.601	1.535	3.908	3.908	1.956		3.908	3.601	0.97	3.23	2.681	0.678		-0.1
Participant 3	1		3.593	2.926	0.26	2.334	2.317	-0.195		3.908	2.802	0.97	3.593	3.23	1.118		0
Participant 4	1		2.213	0.757	0.271	2.073	1.823	0		2.634	2.484	1.366	3.241	2.123	0		-0.2
Participant 5	1		3.601	3.241	0.639	3.286	2.926	0.674		2.634	1.162	0.65	2.681	1.805	1.274		0
Participant 6	1		3.908	3.593	0.307	2.923	2.316	0		3.601	3.593	0.668	2.926	1.823	0		-0.1
Participant 7	1		1.834	1.285	0.315	2.923	3.601	0.128		2.169	2.086	1.26	3.23	2.122	-0.253		-0.1
Participant 8	1		1.767	2.996	1.392	2.074	2.985	0.674		1.641	2.681	0.678	2.334	2.681	0		-0.1
Participant 9	1		3.908	2.562	1.392	3.593	3.601	2.123		3.601	2.213	1.422	2.926	2.996	0.716		-0.1
Participant 10	1		3.908	3.908	1.049	3.908	3.23	2.073		3.593	3.593	2.202	2.985	2.79	1.895		-0.1
Participant 11	1		3.601	3.601	2.074	3.908	2.923	1.281		2.484	1.667	0.421	3.593	2.473	0.606		0
Participant 12	1		3.908	3.601	1.366	3.908	3.908	1.036		3.593	2.317	1.26	2.985	2.483	0.128		-0.1
Participant 13	1		2.985	2.926	1.118	3.908	3.601	1.898		2.926	2.169	1.12	3.908	3.908	1.118		0.1
Participant 14	1		1.96	2.345	1.06	3.908	3.23	2.334		2.345	1.285	0.842	3.23	1.274	0		0
Participant 15	1		2.678	1.561	0	2.985	3.286	0.924		2.316	2.317	0.44	1.561	1.516	0		-0.1
Participant 16	1		3.286	3.908	2.345	3.908	3.593	1.06		2.317	2.483	0.928	3.23	2.623	0.271		-0.1
Participant 17	1		3.601	2.086	0.678	3.908	2.345	0		3.908	2.996	0.315	3.908	2.802	0.678		0
Participant 18	1		3.241	3.601	1.349	3.908	3.908	2.027		3.241	2.484	1.407	3.908	3.908	2.318		0.1
Participant 19	1		3.593	3.593	0.757	3.908	3.908	-0.253		3.286	1.349	0.639	3.908	1.878	0.511		0
Participant 20	1		3.908	3.908	2.79	3.908	3.601	2.79		3.908	3.908	2.678	3.908	3.908	3.23		0
Participant 21	2		1.667	1.956	0.912	2.316	1.424	0		0.315	1.285	0.379	2.486	1.666	0.307		-0.1
Participant 22	2		3.286	1.806	1.282	3.593	2.923	2.122		3.23	2.562	2.483	3.593	3.23	0.716		0
Participant 23	2		0.678	1.26	0.756	1.948	-0.315	0		1.118	0.803	0.271	2.166	0.912	-0.315		0
Participant 24	2		3.908	3.286	1.12	3.286	2.345	0.315		2.317	1.06	0.803	3.593	1.667	-0.363		-0.1
Participant 25	2		2.923	2.319	1.516	3.908	2.317	1.534		3.601	2.484	0.456	3.908	1.805	0.362		0.1
Participant 26	2		2.345	2.123	1.366	2.562	1.878	0		2.213	1.645	0.91	2.318	1.162	0		0.1
Participant 27	2		3.908	3.908	0.967	3.908	3.908	0.911		3.908	3.601	1.199	3.908	3.593	1.878		0
Participant 28	2		3.601	0.928	1.199	3.593	3.593	1.155		3.23	2.123	1.366	3.601	2.926	0.842		-0.1
Participant 29	2		3.601	2.926	0.65	3.908	2.926	1.805		3.908	2.79	1.227	3.593	1.805	1.561		-0.1
Participant 30	2		2.926	1.711	0.362	3.23	2.213	0		2.484	1.898	0.678	3.23	3.286	1.028		0.1
Participant 31	2		2.345	1.667	-0.139	2.562	2.985	2.213		2.926	2.169	0.507	2.317	1.349	1.095		0.1
Participant 32	2		3.601	3.601	2.319	3.908	3.908	1.036		2.996	2.319	0.126	3.908	2.678	2.623		-0.1
Participant 33	2		3.908	3.908	1.561	3.908	3.908	2.316		3.908	3.908	2.317	3.908	3.908	2.985		-0.2
Participant 34	2		3.286	2.483	1.424	2.334	2.074	0		2.802	2.483	0.549	2.996	2.79	-0.307		0.1
Participant 35	2		3.908	2.996	1.26	3.908	3.908	0.674		3.23	3.241	0.549	3.908	2.316	0.549		0
Participant 36	2		3.23	1.561	-0.26	3.593	3.286	0.385		1.955	1.956	0.399	2.316	1.878	1.366		0.1
Participant 37	2		2.086	0	0.511	2.073	0.895	0		1.96	0.757	1.155	2.317	1.948	0		0.2
Participant 38	2		1.575	-0.245	-0.507	1.407	0.716	0.756		1.285	0.678	0.26	2.79	1.027	0.307		0.1
Participant 39	2		3.593	1.711	0.65	2.985	2.923	1.06		3.23	1.955	1.516	3.593	2.473	0.928		0
Participant 40	2		3.601	3.601	1.162	3.23	3.23	1.274		3.241	3.286	1.534	3.908	3.593	1.805		-0.1
