# Supplementary material for: Aging and the perception of global structure
Source: PLoS One. 2020 May 29;15(5):e0233786. doi: 10.1371/journal.pone.0233786 (PMC7259570; doi:10.1371/journal.pone.0233786)
Supplement: S2 Dataset — (XLSX) [file pone.0233786.s002.xlsx]

## Sheet: YoungerOlderResponseBias
Entries in cells are response biases (c values)
					Small Stimulus Patterns							Large Stimulus Patterns
	age group			40 dipoles			200 dipoles				40 dipoles			200 dipoles
	(1=younger)
	(2=older)		no noise	1x noise	5x noise	no noise	1x noise	5x noise		no noise	1x noise	5x noise	no noise	1x noise	5x noise
Participant 1	1		0.34	0.56	-0.066	0.006	-0.456	-0.319		0.159	0.002	0.064	0.006	-0.302	-0.484
Participant 2	1		-0.152	0.159	0.514	0.006	0.006	0.304		0.006	0.159	1.16	-0.333	0.304	1.621
Participant 3	1		-0.152	0.182	0.255	-0.782	-0.122	0.939		0.006	0.559	1.16	-0.152	-0.333	1.401
Participant 4	1		0.853	0.903	-0.389	0	-1.037	-1.948		0.643	0.718	-0.159	0.34	0.22	-1.948
Participant 5	1		0.159	0.34	0.066	0.002	0.182	-0.337		0.643	0.455	0.199	0.304	-0.378	-1.311
Participant 6	1		0.006	-0.152	-1.795	-0.18	-0.483	-1.948		0.159	-0.152	-1.615	0.182	-1.037	-1.948
Participant 7	1		1.043	1.317	1.802	-0.18	0.159	-0.19		0.56	0.917	1.015	-0.333	-0.22	-0.127
Participant 8	1		-0.758	0.462	0.949	-0.911	-0.456	0.337		-0.821	0.304	1.621	-0.782	0.304	1.96
Participant 9	1		0.006	0	0.949	-0.152	0.159	0.22		0.159	0.853	0.326	0.182	0.462	-0.484
Participant 10	1		0.006	0.006	0	0.006	-0.333	0		-0.152	-0.152	-0.848	-0.456	-0.553	-0.694
Participant 11	1		0.159	0.159	-0.911	0.006	-0.18	-0.64		0.718	0.448	-0.464	-0.152	-0.712	-0.978
Participant 12	1		0.006	0.159	0.159	0.006	0.006	-0.518		-0.152	-0.122	1.015	-0.456	-0.4	0.19
Participant 13	1		-0.456	0.182	1.401	0.006	0.159	0.696		0.182	0.56	1.085	0.006	0.006	1.401
Participant 14	1		0.98	0.787	0.145	0.006	-0.333	-0.782		0.787	1.317	-0.421	-0.333	-1.311	-1.948
Participant 15	1		-0.302	0.256	1.96	-0.456	0.002	1.498		-0.483	-0.122	1.062	-0.256	0.084	1.96
Participant 16	1		0.002	0.006	0.787	0.006	-0.152	0.145		-0.122	-0.4	0.211	-0.333	-0.637	0.389
Participant 17	1		0.159	0.917	1.621	0.006	0.787	1.96		0.006	0.462	1.802	0.006	0.559	1.621
Participant 18	1		0.34	0.159	0	0.006	0.006	-0.628		0.34	0.718	0.578	0.006	0.006	0.123
Participant 19	1		-0.152	-0.152	0.903	0.006	0.006	-0.127		0.002	0	0.066	0.006	0.097	0.13
Participant 20	1		0.006	0.006	-0.553	0.006	0.159	-0.553		0.006	0.006	-0.302	0.006	0.006	-0.333
Participant 21	2		0.448	0.304	-1.492	-0.483	-1.236	-1.96		1.802	1.317	-0.064	0.402	-0.448	-1.795
Participant 22	2		0.002	0.379	0.641	-0.152	-0.18	-0.22		-0.333	0	-0.4	-0.152	-0.333	0.484
Participant 23	2		1.621	1.015	-0.903	-0.974	-1.802	-1.96		1.401	1.243	-0.389	-0.558	-1.492	-1.802
Participant 24	2		0.006	0.002	1.085	0.002	0.787	1.802		-0.122	0.145	1.243	-0.152	0.448	1.463
Participant 25	2		-0.18	0.485	0.084	0.006	-0.122	-0.514		0.159	0.718	0.613	0.006	-0.378	-0.855
Participant 26	2		0.787	0.22	0.159	0	-0.097	-1.281		0.853	0.822	0.07	0.123	-0.455	-1.948
Participant 27	2		0.006	0.006	0.358	0.006	0.006	0.581		0.006	0.159	0.075	0.006	-0.152	0.097
Participant 28	2		0.159	-0.211	0.075	-0.152	-0.152	-0.703		-0.333	0.22	0.159	0.159	0.182	-0.421
Participant 29	2		0.159	0.182	-0.199	0.006	0.182	-0.378		0.006	-0.553	0.228	-0.152	-0.378	-0.256
Participant 30	2		0.182	0.181	0.855	-0.333	0.853	1.96		0.718	0.696	1.621	-0.333	0.002	0.767
Participant 31	2		0.787	0.448	0.455	0	-0.456	0.853		0.182	0.56	0	-0.122	0	0.294
Participant 32	2		0.159	0.159	0.485	0.006	0.006	-0.518		0.462	0.485	0.063	0.006	-0.302	-0.637
Participant 33	2		0.006	0.006	-0.256	0.006	0.006	-0.483		0.006	0.006	-0.122	0.006	0.006	-0.456
Participant 34	2		0.002	-0.4	-1.236	-0.782	-0.911	-1.948		0.559	-0.4	-0.4	0.462	-0.553	-1.795
Participant 35	2		0.006	0.462	1.015	0.006	0.006	0.337		-0.333	0.34	0.4	0.006	-0.483	0.4
Participant 36	2		-0.333	-0.256	0.255	-0.152	0.002	-0.193		-0.303	0.304	0.325	-0.483	0.097	0.159
Participant 37	2		0.917	1.282	-0.13	0	-0.833	-1.948		0.98	0.903	-0.703	-0.122	-0.974	-1.948
Participant 38	2		1.173	1.159	0	0.578	-0.484	-0.903		1.317	1.621	0.255	-0.553	-0.767	-1.795
Participant 39	2		-0.152	-0.181	-0.199	-0.456	-0.18	-0.145		-0.333	-0.303	-0.084	-0.152	-0.712	0.211
Participant 40	2		0.159	0.159	-0.455	-0.333	-0.333	-1.311		0.34	0.002	-0.514	0.006	-0.152	-0.378
