# Supplementary material for: Aging and the perception of global structure
Source: PLoS One. 2020 May 29;15(5):e0233786. doi: 10.1371/journal.pone.0233786 (PMC7259570; doi:10.1371/journal.pone.0233786)
Supplement: S1 Table — (XLSX) [file pone.0233786.s003.xlsx]

## Sheet: Sheet1
ANOVA summary table for d' values
statistically significant effects are highlighted in green
	F	Sig.	partial eta-squared
pattern size	5.811	0.021	0.133
pattern size x age	1.877	0.179	0.047
dipoles	4.568	0.039	0.107
dipoles x age	0.739	0.395	0.019
noise	390.11	<.001	0.911
noise x age	3.627	0.031	0.087
pattern size x dipoles	0.277	0.601	0.007
pattern size x dipoles x age	0.885	0.353	0.023
pattern size x noise	3.003	0.056	0.073
pattern size x noise x age	1.026	0.363	0.026
dipoles x noise	4.864	0.01	0.113
dipoles x noise x age	0.005	0.995	0
pattern size x dipoles x noise	2.852	0.064	0.07
pattern size x dipoles x noise x age	0.867	0.425	0.022
age	2.07	0.158	0.052
