# Supplementary material for: Aging and the perception of global structure
Source: PLoS One. 2020 May 29;15(5):e0233786. doi: 10.1371/journal.pone.0233786 (PMC7259570; doi:10.1371/journal.pone.0233786)
Supplement: S2 Table — (XLSX) [file pone.0233786.s004.xlsx]

## Sheet: Sheet1
ANOVA summary table for c values
statistically significant effects are highlighted in green
	F	Sig.	partial eta-squared
pattern size	0.255	0.617	0.007
pattern size x age	0.083	0.775	0.002
dipoles	28.847	<.001	0.432
dipoles x age	0.967	0.332	0.025
noise	0.199	0.82	0.005
noise x age	2.061	0.134	0.051
pattern size x dipoles	0.699	0.408	0.018
pattern size x dipoles x age	0.69	0.411	0.018
pattern size x noise	0.309	0.735	0.008
pattern size x noise x age	0.374	0.689	0.01
dipoles x noise	3.657	0.03	0.088
dipoles x noise x age	0.08	0.923	0.002
pattern size x dipoles x noise	1.611	0.207	0.041
pattern size x dipoles x noise x age	1.19	0.31	0.03
age	1.279	0.265	0.033
